# Supplementary material for: Mammalian N1-adenosine PARylation is a reversible DNA modification
Source: Nat Commun. 2022 Oct 17;13:6138. doi: 10.1038/s41467-022-33731-w (PMC9576699; doi:10.1038/s41467-022-33731-w)
Supplement: Supplementary file 3 — Source Data [file 41467_2022_33731_MOESM3_ESM.xlsx]

## Sheet: Fig. 1f
Fig. 1f	anti-poly (ADP-ribose) mouse monoclonal antibody (Trevigen, 4335-MC-100)

## Sheet: Fig. 1g
Fig. 1g
Sample	n	DNA PARylation [R-Ado/dN]	DNA (ng)	mean	s.d.
Control	1	1.82875e-08	2745.55
	2	2.10064e-08	2342.51
	3	1.81015e-08	2519.16	1.91318e-08	1.62613e-09
PARG	1	< 0,0000003%*	3105.47
	2	< 0,0000003%*	2527.44
	3	< 0,0000003%*	2613.38	n.d.	n.d.
DNaseI	1	< 0,0000003%*	< 3*
	2	< 0,0000003%*	< 3*
	3	< 0,0000003%*	< 3*	n.d.	n.d.
*Limit of detection (LOD)

## Sheet: Fig. 1h
Fig. 1h
Purification kit	n	DNA PARylation [R-Ado/dN]	mean	s.d.	t-test over Qiagen
Qiagen Blood & Cell Culture DNA	1	3.92428e-08
	2	2.04809e-08
	3	3.69488e-08	3.22242e-08	1.02345e-08
Macherey-Nagel NucleoBond HMW DNA	1	3.36868e-08
	2	3.02632e-08
	3	2.85788e-08	3.0843e-08	2.60288e-09	0.83967

## Sheet: Fig. 1i
Fig. 1i
Sample	n	DNA PARylation [R-Ado/dN]	mean	s.d.
Liver	1	3.42654e-08
	2	2.89729e-08
	3	2.90318e-08	3.07567e-08	3.03879e-09
Brain	1	9.77479e-09
	2	1.8143e-08
	3	1.81364e-08	1.53514e-08	4.8295e-09
Heart	1	4.36083e-08
	2	2.80914e-08
	3	4.07442e-08	3.74813e-08	8.25702e-09
Kidney	1	1.02622e-08
	2	5.81118e-09
	3	2.91215e-08	1.5065e-08	1.2375e-08
Muscle	1	4.05882e-08
	2	4.16307e-08
	3	2.00296e-08	3.40828e-08	1.21816e-08
Spleen	1	9.1739e-09
	2	6.91575e-09
	3	1.01875e-08	8.75906e-09	1.67488e-09

## Sheet: Fig. 1j
Fig. 1j
Treatment	n	DNA PARylation [R-Ado/dN]	mean	s.d.	FC over mean mock	mean FC	s.d. FC (error propagation)	Dunnett's test over Mock
Mock	1	3.92428e-08			1.21781
	2	2.04809e-08			0.635575
	3	3.69488e-08	3.22242e-08	1.02345e-08	1.14662	1	0.449157
0.1 µM PDD	1	4.4721e-08			1.38781
	2	2.15469e-08			0.668656
	3	6.12074e-08	4.24918e-08	1.9924e-08	1.89942	1.31863	0.74678	0.9988
1 µM PDD	1	1.588e-07			4.92797
	2	1.24023e-07			3.84877
	3	1.26272e-07	1.36365e-07	1.94615e-08	3.91856	4.23177	1.47347	0.2208
5 µM PDD	1	4.71272e-07			14.6248
	2	5.46066e-07			16.9459
	3	4.38713e-07	4.8535e-07	5.5044e-08	13.6144	15.0617	5.07945	<0,0001
10 µM PDD	1	1.06857e-06			33.1604
	2	1.00929e-06			31.3209
	3	8.16095e-07	9.6465e-07	1.32022e-07	25.3256	29.9356	10.3528	<0,0001

## Sheet: Fig. 2a
Fig. 2a
siRNA	n	DNA PARylation [R-Ado/dN]	mean	s.d.	Dunnett's test over siControl
Control	1	2.76713e-08
Control	2	3.10159e-08
Control	3	2.60887e-08	2.82586e-08	2.51555e-09
PARP1	1	9.95667e-09
PARP1	2	1.24938e-08
PARP1	3	2.11339e-08	1.45281e-08	5.85972e-09	0.1136
PARP2	1	2.10514e-08
PARP2	2	2.70942e-08
PARP2	3	2.35326e-08	2.38927e-08	3.03748e-09	0.9427
PARP4	1	2.56393e-08
PARP4	2	3.13234e-08
PARP4	3	3.90278e-08	3.19968e-08	6.71959e-09	0.9726
PARP5A	1	3.51011e-08
PARP5A	2	3.1608e-08
PARP5A	3	2.71411e-08	3.12834e-08	3.9899e-09	0.9914
PARP5B	1	4.13181e-08
PARP5B	2	2.23936e-08
PARP5B	3	3.69972e-08	3.35697e-08	9.91693e-09	0.8714
PARP7	1	2.9173e-08
PARP7	2	1.20795e-08
PARP7	3	3.44117e-08	2.52214e-08	1.16787e-08	0.9913
PARP13	1	1.92748e-08
PARP13	2	2.80018e-08
PARP13	3	2.17711e-08	2.30159e-08	4.49471e-09	0.8775

## Sheet: Fig. 2b
Fig. 2b
siRNA	n	DNA PARylation [R-Ado/dN]	mean	s.d.	Dunnett's test over siControl
Control	1	3.42905e-07
	2	4.19242e-07
	3	2.85748e-07	3.49299e-07	6.69766e-08
Parp1	1	1.92595e-07
	2	1.89112e-07
	3	1.28702e-07	1.70136e-07	3.59257e-08	0.0051
Parp2	1	1.36955e-07
	2	1.17865e-07
	3	1.55441e-07	1.36754e-07	1.87886e-08	0.0022

## Sheet: Fig. 2e
Fig. 2e_top panel
			qPCR
			1% input	gH2AX ChIP
Locus	Condition	n	MeanCp (n=2)	MeanCp (n=2)	Adjusted input	Adjusted input - Cp (ChIP)	% input	mean	s.d.	FC over mean mock	FC mean	s.d. FC (error propagation)	t-test
Chr1: 88992918	Mock	1	30.683	32.9517	24.043	8.90867	0.208077			1.00708
		2	30.8241	34.405	24.1841	10.2209	0.0837918			0.405549
		3	31.4206	33.0328	24.7806	8.25222	0.327971	0.206613	0.122096	1.58737	1	0.835717
	4-OHT	1	32.0515	30.6342	25.4115	5.22262	2.67815			12.9621
		2	31.9304	31.6134	25.2904	6.32293	1.24914			6.04577
		3	32.1615	31.0069	25.5215	5.48542	2.23216	2.05315	0.731131	10.8036	9.93716	6.85606	0.0120636
Chr6: 89638472	Mock	1	30.5159	32.4064	23.8759	8.53046	0.270443			0.858338
		2	30.9301	33.2074	24.2901	8.91728	0.206839			0.65647
		3	31.5932	32.6927	24.9532	7.73943	0.467951	0.315077	0.136158	1.48519	1	0.611141
	4-OHT	1	31.6688	30.4626	25.0288	5.43384	2.31341			7.34234
		2	31.5963	30.8662	24.9563	5.90991	1.66318			5.27863
		3	31.9802	30.7173	25.3402	5.37709	2.40622	2.1276	0.404869	7.6369	6.75263	3.18849	0.00590722
Chr22: 20496025	Mock	1	30.7379	31.9856	24.0979	7.88762	0.422269			1.03489
		2	30.7101	32.3996	24.0701	8.32955	0.310854			0.761832
		3	31.7197	32.7498	25.0797	7.67012	0.49098	0.408034	0.0909031	1.20328	1	0.315063
	4-OHT	1	31.5209	29.9683	24.8809	5.08736	2.94139			7.20869
		2	31.8141	30.4156	25.1741	5.24151	2.6433			6.47814
		3	31.9459	30.5014	25.3059	5.1955	2.72896	2.77122	0.153473	6.68807	6.79163	1.55911	0.00328898
Chr1: 3186484	Mock	1	32.7941	32.5665	26.1541	6.4124	1.17402			2.1418
		2	31.7288	34.0435	25.0888	8.95469	0.201544			0.367683
		3	31.2732	33.1721	24.6332	8.53886	0.268873	0.548146	0.543068	0.490514	1	1.40111
	4-OHT	1	31.2943	31.3338	24.6543	6.6795	0.975599			1.77981
		2	31.2932	31.8907	24.6532	7.23743	0.6627			1.20898
		3	31.005	31.0261	24.365	6.66104	0.988159	0.875486	0.184385	1.80273	1.59717	1.61774	0.292291
Fig. 2e_bottom panel
			qPCR
			1% input	PAR DIP
Locus	Condition	n	MeanCp (n=2)	MeanCp (n=2)	Adjusted input	Adjusted input - Cp (DIP)	% input	mean	s.d.	FC over mean mock	FC mean	s.d. FC (error propagation)	t-test
Chr1: 88992918	Mock	1	31.9791	33.9277	25.3391	8.58859	0.259764			0.907896
		2	32.0186	34.4261	25.3786	9.04749	0.188988			0.660528
		3	33.1407	34.4322	26.5007	7.93158	0.409597	0.286116	0.112641	1.43158	1	0.556761
	4-OHT	1	33.4061	34.471	26.7661	7.70494	0.479273			1.6751
		2	33.0514	34.2674	26.4114	7.85605	0.431612			1.50852
		3	33.1382	34.564	26.4982	8.06575	0.373221	0.428035	0.0531161	1.30444	1.49602	0.617532	0.175414
Chr6: 89638472	Mock	1	32.3876	34.1187	25.7476	8.37108	0.302032			1.05563
		2	32.0945	35.71	25.4545	10.2555	0.0818077			0.233872
		3	33.5436	34.1348	26.9036	7.23124	0.665549	0.349796	0.294787	1.90268	1.06406	1.26816
	4-OHT	1	33.3601	33.8585	26.7201	7.1384	0.709786			2.02914
		2	33.1208	34.9971	26.4808	8.51626	0.273117			0.78079
		3	33.2556	35.3774	26.6156	8.76177	0.23038	0.404428	0.26531	0.658613	1.15618	1.23477	0.666901
Chr22: 20496025	Mock	1	31.5734	33.4499	24.9334	8.51647	0.273079			1.14093
		2	31.7549	34.4307	25.1149	9.31576	0.15692			0.655611
		3	32.8029	34.6024	26.1629	8.43948	0.288047	0.239348	0.0717768	1.20346	1	0.4241
	4-OHT	1	33.2755	34.0307	26.6355	7.39519	0.594056			2.48197
		2	31.9841	34.1831	25.3441	8.83901	0.218371			0.912354
		3	32.7678	34.0501	26.1278	7.92231	0.412237	0.408221	0.187875	1.72233	1.70555	0.936874	0.246218
Chr1: 3186484	Mock	1	40.3074	41.6303	33.6674	7.96293	0.400793			1.8352
		2	38.4247	42.6314	31.7847	10.8467	0.0543033			0.24865
		3	39.7855	42.1107	33.1455	8.9652	0.200081	0.218392	0.173969	0.916154	1	1.12655
	4-OHT	1	40.3156	44.1392	33.6756	10.4636	0.0708161			0.324261
		2	38.7326	42.0012	32.0926	9.90862	0.104042			0.476399
		3	40.2406	43.1723	33.6006	9.57169	0.131412	0.10209	0.0303451	0.601725	0.467462	0.397454	0.487489

## Sheet: Fig. 3b-d
Fig. 3b-d	Autoradiography

## Sheet: Fig. 3i
Fig. 3i
Molecule	Sample	n	relative levels	mean	s.d.	FC over mean mock	mean FC	s.d. FC (error propagation)	t-test over mock
R-Ado	Mock	1	3714.89			0.761931
		2	4637.85			0.951231
		3	6274.14	4875.63	1296.09	1.28684	1	0.37594
	PARG	1	129.684			0.0265985
		2	142.84			0.0292968
		3	157.17	143.231	13.7471	0.0322359	0.029377	0.0083027	0.0120458
Nucleoside 385	Mock	1	1155.76			0.966465
		2	1305			1.09126
		3	1126.83	1195.86	95.6144	0.942274	1	0.113072
	PARG	1	156.476			0.130848
		2	152.831			0.127799
		3	137.252	148.853	10.2104	0.114773	0.124473	0.0131127	0.00126157

[truncated: 8 more sheets: Suppl. Fig. 1b, Suppl. Fig. 1i-j, Suppl. Fig. 2a, Suppl. Fig. 2b, Suppl. Fig. 3a, Suppl. Fig. 3b, d-e, Suppl. Fig. 4d, Suppl. Fig. 5b]
